# Supplementary material for: A stereotaxic, population-averaged T1w ovine brain atlas including cerebral morphology and tissue volumes
Source: Front Neuroanat. 2015 Jun 4;9:69. doi: 10.3389/fnana.2015.00069 (PMC4455244; doi:10.3389/fnana.2015.00069)
Supplement: Supplementary file 2 [file DataSheet1.ZIP]

Archive with 1 entries (1 files):
- ovine_model_05.nii
